# Supplementary material for: Antibiotic export by efflux pumps affects growth of neighboring bacteria
Source: Sci Rep. 2018 Oct 11;8:15120. doi: 10.1038/s41598-018-33275-4 (PMC6181935; doi:10.1038/s41598-018-33275-4)
Supplement: Supplementary file 1 — Supplementary Information [file 41598_2018_33275_MOESM1_ESM.xlsx]

## Sheet: Sheet1
				Growth Rate (1/min)
		Neighbors	Antibiotic Conc.	Mean	Stdev		Mann-Whitney (p-val)	Kolmogorov-Smirnov Test (p-val)
	Figure 1B	WT	0	0.010043	0.0032204		0.7408	0.7858
		DacrB	0	0.010029	0.0038807
		WT	1	0.0015061	0.0017298		2.894e-08	2.0475e-07
		DacrB	1	0.0021022	0.0024892
	Figure 1C	WT	0	0.010514	0.0036703		0.5066	0.5367
		DacrB	0	0.01042	0.0039331
		WT	1	0.0045655	0.002793		0.00036717	0.0004007
		DacrB	1	0.0047002	0.0015832
	Figure 2C	WT	0	0.0096725	0.0029971		0.0059	0.0032
		DacrB	0	0.0094316	0.0030786
		WT	0.2	0.0031918	0.001508		5.0859e-14	1.1582e-12
		DacrB	0.2	0.0038655	0.0017436
		WT	1	0.0021929	0.0017401		5.4677e-05	0.00031953
		DacrB	1	0.0025229	0.0018489
	Figure 2D	DacrB	0	0.01009	0.0033653		0.0931	0.1641
		DacrB	0	0.010486	0.0037081
		DacrB	0.2	0.0045537	0.0019648		0.8324	0.952
		DacrB	0.2	0.0046946	0.0024551
		DacrB	1	0.0017468	0.0015215		0.2283	0.223
		DacrB	1	0.0018984	0.0025733
	Figure 4E	WT	0	0.0091871	0.0043859		0.0326	0.1046
		DacrB	0	0.0084559	0.0044868
		WT	0.1	0.0068309	0.0021364		0.6351	0.5314
		DacrB	0.1	0.0069091	0.0028924
		WT	0.3	0.0050284	0.0016545		0.0292	0.0742
		DacrB	0.3	0.0045459	0.0026627
	Figure 5	WT	0	0.012035	0.0040176		0.0011	0.00039628
		DacrB	0	0.011438	0.0042958
		WT	1	0.0048557	0.0016993		3.109e-06	0.00010553
		DacrB	1	0.005766	0.0023979
		WT	3	0.0028263	0.0016588		8.9715e-08	1.307e-08
		DacrB	3	0.0042219	0.0040255
